# Supplementary material for: BSA-Assisted Synthesis of Au Nanoclusters/MnO2 Nanosheets for Fluorescence “Switch-On” Detection of Alkaline Phosphatase
Source: Biosensors (Basel). 2025 Jan 15;15(1):49. doi: 10.3390/bios15010049 (PMC11763645; doi:10.3390/bios15010049)
Supplement: Supplementary file 1 [file biosensors-15-00049-s001.zip]

Archive with 1 entries (1 files):
- biosensors-3391558-supplementary.pdf
